# Supplementary material for: Epigenetic modification mechanism of histone demethylase KDM1A in regulating cardiomyocyte apoptosis after myocardial ischemia-reperfusion injury
Source: PeerJ. 2022 Aug 5;10:e13823. doi: 10.7717/peerj.13823 (PMC9359132; doi:10.7717/peerj.13823)
Supplement: Supplemental Information 1 [file peerj-10-13823-s001.zip]

Archive with 53 entries (32 files):
- Supplemental File/
- Supplemental File/Figure 1/
- Supplemental File/Figure 1/figure of apoptosis/
- Supplemental File/Figure 1/figure of apoptosis/Blank/
- Supplemental File/Figure 1/figure of apoptosis/Blank/1.fcs
- Supplemental File/Figure 1/figure of apoptosis/Blank/1_Plot1.bmp
- Supplemental File/Figure 1/figure of apoptosis/HR/
- Supplemental File/Figure 1/figure of apoptosis/HR/11.fcs
- Supplemental File/Figure 1/figure of apoptosis/HR/11_Plot1.bmp
- Supplemental File/Figure 1/raw data of figure 1.xlsx
- Supplemental File/Figure 1/statistic analysis of figure 1.pzfx
- Supplemental File/Figure 2/
- Supplemental File/Figure 2/figure of apoptosis/
- Supplemental File/Figure 2/figure of apoptosis/HR/
- Supplemental File/Figure 2/figure of apoptosis/HR/9.fcs
- Supplemental File/Figure 2/figure of apoptosis/HR/9_Plot1.bmp
- Supplemental File/Figure 2/figure of apoptosis/HR + oe-KDM1A/
- Supplemental File/Figure 2/figure of apoptosis/HR + oe-KDM1A/6.fcs
- Supplemental File/Figure 2/figure of apoptosis/HR + oe-KDM1A/6_Plot1.bmp
- Supplemental File/Figure 2/figure of apoptosis/HR + oe-NC/
- Supplemental File/Figure 2/figure of apoptosis/HR + oe-NC/10.fcs
- Supplemental File/Figure 2/figure of apoptosis/HR + oe-NC/10_Plot1.bmp
- Supplemental File/Figure 2/raw data of figure 2.xlsx
- Supplemental File/Figure 2/statistic analysis of figure 2.pzfx
- Supplemental File/Figure 3/
- Supplemental File/Figure 3/raw data of figure 3.xlsx
- Supplemental File/Figure 3/statistic analysis of figure 3.pzfx
- Supplemental File/Figure 4/
- Supplemental File/Figure 4/figure of apoptosis/
- Supplemental File/Figure 4/figure of apoptosis/HR + oe-KDM1A/
- Supplemental File/Figure 4/figure of apoptosis/HR + oe-KDM1A/2.fcs
- Supplemental File/Figure 4/figure of apoptosis/HR + oe-KDM1A/2_Plot1.bmp
- Supplemental File/Figure 4/figure of apoptosis/HR + oe-KDM1A + CPI/
- Supplemental File/Figure 4/figure of apoptosis/HR + oe-KDM1A + CPI/7.fcs
- Supplemental File/Figure 4/figure of apoptosis/HR + oe-KDM1A + CPI/7_Plot1.bmp
- Supplemental File/Figure 4/figure of apoptosis/HR + oe-KDM1A + DMSO/
- Supplemental File/Figure 4/figure of apoptosis/HR + oe-KDM1A + DMSO/3.fcs
- Supplemental File/Figure 4/figure of apoptosis/HR + oe-KDM1A + DMSO/3_Plot1.bmp
- Supplemental File/Figure 4/raw data of figure 4.xlsx
- Supplemental File/Figure 4/statistic analysis of figure 4.pzfx
- Supplemental File/Figure 5/
- Supplemental File/Figure 5/figure of apoptosis/
- Supplemental File/Figure 5/figure of apoptosis/HR + oe-KDM1A/
- Supplemental File/Figure 5/figure of apoptosis/HR + oe-KDM1A/4.fcs
- Supplemental File/Figure 5/figure of apoptosis/HR + oe-KDM1A/4_Plot1.bmp
- Supplemental File/Figure 5/figure of apoptosis/HR + oe-KDM1A + oe-NC/
- Supplemental File/Figure 5/figure of apoptosis/HR + oe-KDM1A + oe-NC/5.fcs
- Supplemental File/Figure 5/figure of apoptosis/HR + oe-KDM1A + oe-NC/5_Plot1.bmp
- Supplemental File/Figure 5/figure of apoptosis/HR + oe-KDM1A + oe-SOX9/
- Supplemental File/Figure 5/figure of apoptosis/HR + oe-KDM1A + oe-SOX9/8.fcs
- Supplemental File/Figure 5/figure of apoptosis/HR + oe-KDM1A + oe-SOX9/8_Plot1.bmp
- Supplemental File/Figure 5/raw data of figure 5.xlsx
- Supplemental File/Figure 5/statistic analysis of figure 5.pzfx
