# Supplementary material for: Epigenetic modification mechanism of histone demethylase KDM1A in regulating cardiomyocyte apoptosis after myocardial ischemia-reperfusion injury
Source: PeerJ. 2022 Aug 5;10:e13823. doi: 10.7717/peerj.13823 (PMC9359132; doi:10.7717/peerj.13823)
Supplement: Supplemental Information 1 [file peerj-10-13823-s001.zip › Supplemental File/Figure 1/raw data of figure 1.xlsx]

## Sheet: Figure 1
Figure 1 H/R treatment promoted cell apoptosis and down-regulated KDM1A.
HL-1 cells were subjected to hypoxia-reoxygenation treatment (the H/R group), with HL-1 cells untreated as the control (the Blank group).
A: qRT-PCR was adopted to detect the levels of KDM1A in the cells;
	qRT-PCR data of KDM1A (GAPDH as internal reference)
	Sample		Ct values		△Ct	△△Ct	relative expression
			GAPDH	KDM1A	KDM1A	KDM1A	KDM1A
	Blank	Replicate 1	17.47	22.64	5.17	0.146667	0.903335
		Replicate 2	17.62	22.58	4.96	-0.0633333	1.04488
		Replicate 3	17.21	22.15	4.94	-0.0833333	1.05946
		AVERAGE	17.4333	22.4567	5.02333	-2.96059e-16	1.00256
		STDEV	0.207445	0.26727	0.12741	0.12741	0.0862388
	H/R	Replicate 1	17.93	24.496	6.566	1.396	0.379981
		Replicate 2	17.22	23.332	6.112	1.152	0.450001
		Replicate 3	17.25	23.408	6.158	1.218	0.429878
		AVERAGE	17.4667	23.7453	6.27867	1.25533	0.419953
		STDEV	0.401539	0.651206	0.249899	0.126211	0.0360495
C: CCK-8 was used to verify the activity of cells;
	Sample (450nm)		24h	48h	72h
	Blank	Replicate 1	0.36	0.642	1.521
		Replicate 2	0.336	0.649	1.343
		Replicate 3	0.414	0.749	1.457
		AVERAGE	0.37	0.68	1.44033
		STDEV	0.03995	0.0598582	0.0901628
	H/R	Replicate 1	0.346	0.375	0.803
		Replicate 2	0.267	0.407	0.798
		Replicate 3	0.317	0.328	0.679
		AVERAGE	0.31	0.37	0.76
		STDEV	0.0399625	0.0397366	0.0701926
D: ELISA was performed to detect the concentration of myocardial injury markers in the cell;
	Sample (U/L)		LDH	AST	CK-MB
	Blank	Replicate 1	21.64	32.15	5.82
		Replicate 2	22.52	27.65	4.9
		Replicate 3	26.43	34.79	4.67
		AVERAGE	23.53	31.53	5.13
		STDEV	2.54973	3.61015	0.608523
	H/R	Replicate 1	84.68	88.24	24.21
		Replicate 2	75.08	91.04	19.89
		Replicate 3	72.68	103.47	22.38
		AVERAGE	77.48	94.25	22.16
		STDEV	6.3498	8.10656	2.16839
E: qRT-PCR was used to detect the mRNA level of apoptotic proteins in the cells;
	qRT-PCR data of Bax and Bcl-2 (GAPDH as internal reference)
	Sample		Ct values			△Ct		△△Ct		relative expression
			GAPDH	Bax	Bcl-2	Bax	Bcl-2	Bax	Bcl-2	Bax	Bcl-2
	Blank	Replicate 1	17.48	21.88	22.38	4.4	4.9	-0.136667	-0.106667	1.09936	1.07674
		Replicate 2	17.12	21.73	22.31	4.61	5.19	0.0733333	0.183333	0.950439	0.880666
		Replicate 3	17.55	22.15	22.48	4.6	4.93	0.0633333	-0.0766667	0.95705	1.05458
		AVERAGE	17.3833	21.92	22.39	4.53667	5.00667	0	2.96059e-16	1.00228	1.00399
		STDEV	0.230723	0.212838	0.08544	0.118462	0.159478	0.118462	0.159478	0.0841371	0.107378
	H/R	Replicate 1	17.36	20.46	23.62	3.1	6.26	-1.3	1.36	2.46229	0.389582
		Replicate 2	17.27	20.77	23.87	3.5	6.6	-1.11	1.41	2.15846	0.376312
		Replicate 3	17.45	20.99	24.05	3.54	6.6	-1.06	1.67	2.08493	0.314253
		AVERAGE	17.36	20.74	23.8467	3.38	6.48667	-1.15667	1.48	2.23523	0.360049
		STDEV	0.09	0.266271	0.215948	0.243311	0.196299	0.126623	0.166433	0.200049	0.0402115
F: Flow cytometry was conducted to detect the apoptosis rate of the cells;
	Sample (%)	Blank	H/R
	Replicate 1	4.42	28.7
	Replicate 2	5.12	34.5
	Replicate 3	3.35	22.45
	AVERAGE	4.29667	28.55
	STDEV	0.891422	6.0264
G: Colorimetric method was used to examine the activities of Caspase-3 and Caspase-9.
	Sample (405nm)		caspase-3	caspase-9
	Blank	Replicate 1	0.231	0.345
		Replicate 2	0.207	0.328
		Replicate 3	0.191	0.287
		AVERAGE	0.209667	0.32
		STDEV	0.0201329	0.0298161
	H/R	Replicate 1	0.584	0.942
		Replicate 2	0.646	0.795
		Replicate 3	0.659	0.813
		AVERAGE	0.629667	0.85
		STDEV	0.0400791	0.080181
