# Supplementary material for: Epigenetic modification mechanism of histone demethylase KDM1A in regulating cardiomyocyte apoptosis after myocardial ischemia-reperfusion injury
Source: PeerJ. 2022 Aug 5;10:e13823. doi: 10.7717/peerj.13823 (PMC9359132; doi:10.7717/peerj.13823)
Supplement: Supplemental Information 1 [file peerj-10-13823-s001.zip › Supplemental File/Figure 2/raw data of figure 2.xlsx]

## Sheet: Figure 2
Figure 2 Overexpressing KDM1A reduced the apoptosis in H/R cardiomyocytes.
Plasmid pcDNA3.1-KDM1A (oe-KDM1A) was transfected into HL-1 cells, with pcDNA3.1-NC (oe-NC) as the control.
A: qRT-PCR was used to measure the transfection efficiency;
	qRT-PCR data of KDM1A (GAPDH as internal reference)
	Sample		Ct values		△Ct	△△Ct	relative expression
			GAPDH	KDM1A	KDM1A	KDM1A	KDM1A
	Blank	Replicate 1	17.47	22.64	5.17	0.146667	0.903335
		Replicate 2	17.62	22.58	4.96	-0.0633333	1.04488
		Replicate 3	17.21	22.15	4.94	-0.0833333	1.05946
		AVERAGE	17.4333	22.4567	5.02333	-2.96059e-16	1.00256
		STDEV	0.207445	0.26727	0.12741	0.12741	0.0862388
	oe-NC	Replicate 1	17.4	22.373	4.973	-0.197	1.14631
		Replicate 2	17.53	22.573	5.043	0.083	0.944092
		Replicate 3	17.8	22.785	4.985	0.045	0.96929
		AVERAGE	17.5767	22.577	5.00033	-0.023	1.0199
		STDEV	0.204042	0.206029	0.0374344	0.151882	0.1102
	oe-KDM1A	Replicate 1	17.28	21.071	3.791	-1.379	2.60088
		Replicate 2	17.45	21.113	3.663	-1.297	2.45717
		Replicate 3	17.78	21.505	3.725	-1.215	2.32141
		AVERAGE	17.5033	21.2297	3.72633	-1.297	2.45982
		STDEV	0.254231	0.239369	0.0640104	0.082	0.139755
C: CCK-8 assay was adopt to detect cell activity;
	Sample (450nm)		24h	48h	72h
	H/R	Replicate 1	0.346	0.375	0.803
		Replicate 2	0.267	0.407	0.798
		Replicate 3	0.317	0.328	0.679
		AVERAGE	0.31	0.37	0.76
		STDEV	0.0399625	0.0397366	0.0701926
	H/R + oe-NC	Replicate 1	0.307	0.397	0.811
		Replicate 2	0.365	0.455	0.661
		Replicate 3	0.288	0.378	0.687
		AVERAGE	0.32	0.41	0.719667
		STDEV	0.0401123	0.0401123	0.0801582
	H/R + oe-KDM1A	Replicate 1	0.396	0.509	1.351
		Replicate 2	0.33	0.502	1.157
		Replicate 3	0.324	0.609	1.212
		AVERAGE	0.35	0.54	1.24
		STDEV	0.03995	0.0598582	0.099985
D: ELISA was conducted to the concentration of myocardial injury markers in the cells;
	Sample (U/L)		LDH	AST	CK-MB
	H/R	Replicate 1	84.68	88.24	24.21
		Replicate 2	75.08	91.04	19.89
		Replicate 3	72.68	103.47	22.38
		AVERAGE	77.48	94.25	22.16
		STDEV	6.3498	8.10656	2.16839
	H/R + oe-NC	Replicate 1	83.32	104.1	22.82
		Replicate 2	71.15	86.05	18.85
		Replicate 3	74.55	98.27	21.54
		AVERAGE	76.34	96.14	21.07
		STDEV	6.27936	9.21159	2.0263
	H/R + oe-KDM1A	Replicate 1	34.23	45.79	10.44
		Replicate 2	27.26	37.19	9.08
		Replicate 3	30.07	40.65	8.71
		AVERAGE	30.52	41.21	9.41
		STDEV	3.50672	4.32726	0.910988
E: qRT-PCR was performed to verify the mRNA level of apoptotic proteins in the cells;
	qRT-PCR data of Bax and Bcl-2 (GAPDH as internal reference)
	Sample		Ct values			△Ct		△△Ct		relative expression
			GAPDH	Bax	Bcl-2	Bax	Bcl-2	Bax	Bcl-2	Bax	Bcl-2
	Blank	Replicate 1	17.48	21.88	22.38	4.4	4.9	-0.136667	-0.106667	1.09936	1.07674
		Replicate 2	17.12	21.73	22.31	4.61	5.19	0.0733333	0.183333	0.950439	0.880666
		Replicate 3	17.55	22.15	22.48	4.6	4.93	0.0633333	-0.0766667	0.95705	1.05458
		AVERAGE	17.3833	21.92	22.39	4.53667	5.00667	0	2.96059e-16	1.00228	1.00399
		STDEV	0.230723	0.212838	0.08544	0.118462	0.159478	0.118462	0.159478	0.0841371	0.107378
	H/R	Replicate 1	17.36	20.46	23.62	3.1	6.26	-1.3	1.36	2.46229	0.389582
		Replicate 2	17.27	20.77	23.87	3.5	6.6	-1.11	1.41	2.15846	0.376312
		Replicate 3	17.45	20.99	24.05	3.54	6.6	-1.06	1.67	2.08493	0.314253
		AVERAGE	17.36	20.74	23.8467	3.38	6.48667	-1.15667	1.48	2.23523	0.360049
		STDEV	0.09	0.266271	0.215948	0.243311	0.196299	0.126623	0.166433	0.200049	0.0402115
	H/R + oe-NC	Replicate 1	18.11	21.41	24.48	3.3	6.37	-1.1	1.47	2.14355	0.360982
		Replicate 2	17.52	20.93	24.22	3.41	6.7	-1.2	1.51	2.2974	0.351111
		Replicate 3	17.3	20.78	23.94	3.48	6.64	-1.12	1.71	2.17347	0.30566
		AVERAGE	17.6433	21.04	24.2133	3.39667	6.57	-1.14	1.56333	2.2048	0.339251
		STDEV	0.418848	0.32909	0.270062	0.0907377	0.175784	0.052915	0.128582	0.0815711	0.0295065
	H/R + oe-KDM1A	Replicate 1	17.58	21.63	22.67	4.05	5.09	-0.35	0.19	1.27456	0.876606
		Replicate 2	17.67	22.14	23.26	4.47	5.59	-0.14	0.4	1.10191	0.757858
		Replicate 3	17.56	21.8	22.67	4.24	5.11	-0.36	0.18	1.28343	0.882703
		AVERAGE	17.6033	21.8567	22.8667	4.25333	5.26333	-0.283333	0.256667	1.21996	0.839056
		STDEV	0.0585947	0.259679	0.340637	0.210317	0.283078	0.124231	0.124231	0.102338	0.0703851
F: Flow cytometry was used to detect the apoptosis rate;
	Sample (%)	H/R	H/R + oe-NC	H/R + oe-KDM1A
	Replicate 1	31.8	30.45	9.88
	Replicate 2	34.5	35.7	13.93
	Replicate 3	24.45	23.87	7.09
	AVERAGE	30.25	30.0067	10.3
	STDEV	5.2012	5.92745	3.43929
G: Colorimetric method was conducted to measure the activities of Caspase-3 and Caspase-9.
	Sample (405nm)		caspase-3	caspase-9
	H/R	Replicate 1	0.584	0.942
		Replicate 2	0.646	0.795
		Replicate 3	0.659	0.813
		AVERAGE	0.629667	0.85
		STDEV	0.0400791	0.080181
	H/R + oe-NC	Replicate 1	0.603	0.757
		Replicate 2	0.645	0.784
		Replicate 3	0.702	0.889
		AVERAGE	0.65	0.81
		STDEV	0.049689	0.0697352
	H/R + oe-KDM1A	Replicate 1	0.297	0.425
		Replicate 2	0.309	0.508
		Replicate 3	0.354	0.417
		AVERAGE	0.32	0.45
		STDEV	0.03005	0.0503885
