# Supplementary material for: Epigenetic modification mechanism of histone demethylase KDM1A in regulating cardiomyocyte apoptosis after myocardial ischemia-reperfusion injury
Source: PeerJ. 2022 Aug 5;10:e13823. doi: 10.7717/peerj.13823 (PMC9359132; doi:10.7717/peerj.13823)
Supplement: Supplemental Information 1 [file peerj-10-13823-s001.zip › Supplemental File/Figure 3/raw data of figure 3.xlsx]

## Sheet: Figure 3
Figure 3 KDM1A inhibited the transcription of SOX9 by reducing H3K4me3 in the SOX9 promoter.
B: ChIP analysis was used to detect the changes of H3K4me3 on the SOX9 promoter and exon;
H/R + oe-NC	qRT-PCR data of SOX9 (GAPDH as internal reference)
	Sample		Ct values		△Ct	△△Ct	relative expression
			GAPDH	SOX9	SOX9	SOX9	SOX9
	IgG	Replicate 1	17.89	24.85	6.96	-0.0666667	1.04729
		Replicate 2	17.55	24.58	7.03	0.00333333	0.997692
		Replicate 3	17.63	24.72	7.09	0.0633333	0.95705
		AVERAGE	17.69	24.7167	7.02667	-2.96059e-16	1.00068
		STDEV	0.177764	0.135031	0.0650641	0.0650641	0.045196
	H3K4me3	Replicate 1	17.74	20.3	2.56	-4.4	21.1121
		Replicate 2	17.58	20.303	2.723	-4.307	19.7941
		Replicate 3	17.08	19.815	2.735	-4.355	20.4638
		AVERAGE	17.4667	20.1393	2.67267	-4.354	20.4567
		STDEV	0.344287	0.280885	0.0977565	0.0465081	0.659032
H/R + oe-KDM1A	qRT-PCR data of SOX9 (GAPDH as internal reference)
	Sample		Ct values		△Ct	△△Ct	relative expression
			GAPDH	SOX9	SOX9	SOX9	SOX9
	IgG	Replicate 1	18.21	24.95	6.74	-0.116667	1.08423
		Replicate 2	17.69	24.63	6.94	0.0833333	0.943874
		Replicate 3	17.66	24.55	6.89	0.0333333	0.97716
		AVERAGE	17.8533	24.71	6.85667	0	1.00175
		STDEV	0.309246	0.21166	0.104083	0.104083	0.0733372
	H3K4me3	Replicate 1	18.08	22.437	4.357	-2.383	5.2162
		Replicate 2	17.85	22.261	4.411	-2.529	5.77171
		Replicate 3	17.32	21.844	4.524	-2.366	5.1551
		AVERAGE	17.75	22.1807	4.43067	-2.426	5.38101
		STDEV	0.389744	0.304553	0.0852193	0.0896047	0.339741
oe-NC	qRT-PCR data of SOX9 (GAPDH as internal reference)
	Sample		Ct values		△Ct	△△Ct	relative expression
			GAPDH	SOX9	SOX9	SOX9	SOX9
	IgG	Replicate 1	16.19	21.37	5.18	0.08	0.946058
		Replicate 2	17.49	22.65	5.16	0.06	0.959264
		Replicate 3	17.12	22.08	4.96	-0.14	1.10191
		AVERAGE	16.9333	22.0333	5.1	2.96059e-16	1.00241
		STDEV	0.669801	0.641275	0.121655	0.121655	0.0864188
	H3K4me3	Replicate 1	16.73	22.05	5.32	0.14	0.907519
		Replicate 2	17.53	22.72	5.19	0.03	0.97942
		Replicate 3	17.86	22.61	4.75	-0.21	1.15669
		AVERAGE	17.3733	22.46	5.08667	-0.0133333	1.01454
		STDEV	0.581062	0.359305	0.298719	0.178979	0.128244
oe-KDM1A	qRT-PCR data of SOX9 (GAPDH as internal reference)
	Sample		Ct values		△Ct	△△Ct	relative expression
			GAPDH	SOX9	SOX9	SOX9	SOX9
	IgG	Replicate 1	17.12	22.26	5.14	-0.09	1.06437
		Replicate 2	16.53	21.86	5.33	0.1	0.933033
		Replicate 3	17.47	22.69	5.22	-0.01	1.00696
		AVERAGE	17.04	22.27	5.23	0	1.00145
		STDEV	0.475079	0.41509	0.0953939	0.0953939	0.0658413
	H3K4me3	Replicate 1	17.51	22.61	5.1	-0.04	1.02811
		Replicate 2	16.84	21.85	5.01	-0.32	1.24833
		Replicate 3	17.07	22.38	5.31	0.09	0.939523
		AVERAGE	17.14	22.28	5.14	-0.09	1.07199
		STDEV	0.340441	0.389744	0.153948	0.209523	0.159011
C: qRT-PCR to detect the level of SOX9 mRNA in the cells.
	qRT-PCR data of SOX9 (GAPDH as internal reference)
	Sample		Ct values		△Ct	△△Ct	relative expression
			GAPDH	SOX9	SOX9	SOX9	SOX9
	Blank	Replicate 1	17.24	21.62	4.38	0.14	0.907519
		Replicate 2	17.42	21.69	4.27	0.03	0.97942
		Replicate 3	17.82	21.89	4.07	-0.17	1.12506
		AVERAGE	17.4933	21.7333	4.24	-2.96059e-16	1.004
		STDEV	0.296873	0.140119	0.157162	0.157162	0.110833
	H/R	Replicate 1	17.33	20.554	3.224	-1.156	2.22839
		Replicate 2	17.26	20.368	3.108	-1.162	2.23767
		Replicate 3	17.66	20.855	3.195	-0.875	1.83401
		AVERAGE	17.4167	20.5923	3.17567	-1.06433	2.10002
		STDEV	0.21362	0.245753	0.0603683	0.163995	0.230423
	H/R + oe-NC	Replicate 1	17.88	21.296	3.416	-0.964	1.95071
		Replicate 2	17.41	20.472	3.062	-1.208	2.31017
		Replicate 3	17.35	20.435	3.085	-0.985	1.97931
		AVERAGE	17.5467	20.7343	3.18767	-1.05233	2.08007
		STDEV	0.29023	0.486769	0.198077	0.13522	0.19979
	H/R + oe-KDM1A	Replicate 1	17.69	21.637	3.947	-0.433	1.35004
		Replicate 2	17.64	21.868	4.228	-0.042	1.02954
		Replicate 3	17.58	21.398	3.818	-0.252	1.19086
		AVERAGE	17.6367	21.6343	3.99767	-0.242333	1.19014
		STDEV	0.0550757	0.235011	0.209643	0.195679	0.16025
