# Supplementary material for: Epigenetic modification mechanism of histone demethylase KDM1A in regulating cardiomyocyte apoptosis after myocardial ischemia-reperfusion injury
Source: PeerJ. 2022 Aug 5;10:e13823. doi: 10.7717/peerj.13823 (PMC9359132; doi:10.7717/peerj.13823)
Supplement: Supplemental Information 1 [file peerj-10-13823-s001.zip › Supplemental File/Figure 4/raw data of figure 4.xlsx]

## Sheet: Sheet1
Figure 4 Upregulating H3K4me3 reversed the effect of overexpressing KDM1A on alleviating H/R-induced cardiomyocyte apoptosis.
H3K4me3 in H/R cells was promoted using CPI-455 (solvent control: DMSO) and then the cells were combined with oe-KDM1A.
B: qRT-PCR was performed to examine the mRNA expression of SOX9 in HL-1 cells;
	qRT-PCR data of SOX9 (GAPDH as internal reference)
	Sample		Ct values		△Ct	△△Ct	relative expression
			GAPDH	SOX9	SOX9	SOX9	SOX9
	Blank	Replicate 1	17.24	21.62	4.38	0.14	0.907519
		Replicate 2	17.42	21.69	4.27	0.03	0.97942
		Replicate 3	17.82	21.89	4.07	-0.17	1.12506
		AVERAGE	17.4933	21.7333	4.24	-2.96059e-16	1.004
		STDEV	0.296873	0.140119	0.157162	0.157162	0.110833
	H/R + oe-KDM1A	Replicate 1	17.83	21.8	3.97	-0.41	1.32869
		Replicate 2	17.25	21.24	3.99	-0.28	1.21419
		Replicate 3	17.25	21.29	4.04	-0.03	1.02101
		AVERAGE	17.4433	21.4433	4	-0.24	1.18796
		STDEV	0.334863	0.309892	0.0360555	0.193132	0.155505
	H/R + oe-KDM1A + DMSO	Replicate 1	18.3	22.58	4.28	-0.1	1.07177
		Replicate 2	17.55	21.84	4.29	0.02	0.986233
		Replicate 3	17.12	20.77	3.65	-0.42	1.33793
		AVERAGE	17.6567	21.73	4.07333	-0.166667	1.13198
		STDEV	0.597188	0.91	0.366652	0.22745	0.183414
	H/R + oe-KDM1A + CPI	Replicate 1	17.22	20.53	3.31	-1.07	2.09943
		Replicate 2	17.31	20.8	3.49	-0.78	1.71713
		Replicate 3	17.78	20.84	3.06	-1.01	2.01391
		AVERAGE	17.4367	20.7233	3.28667	-0.953333	1.94349
		STDEV	0.300721	0.168622	0.215948	0.15308	0.200644
C: CCK-8 was adopted to detect cell activity;
	Sample (450nm)		24h	48h	72h
	H/R + oe-KDM1A	Replicate 1	0.396	0.509	1.351
		Replicate 2	0.33	0.502	1.157
		Replicate 3	0.324	0.609	1.212
		AVERAGE	0.35	0.54	1.24
		STDEV	0.03995	0.0598582	0.099985
	H/R + oe-KDM1A + DMSO	Replicate 1	0.375	0.538	1.179
		Replicate 2	0.296	0.635	1.293
		Replicate 3	0.349	0.566	1.399
		AVERAGE	0.34	0.579667	1.29033
		STDEV	0.0402616	0.0499233	0.110024
	H/R + oe-KDM1A + CPI	Replicate 1	0.287	0.496	0.865
		Replicate 2	0.336	0.397	1.04
		Replicate 3	0.367	0.458	0.915
		AVERAGE	0.33	0.450333	0.94
		STDEV	0.0403361	0.0499433	0.0901388
D: ELISA was performed to verify the concentration of myocardial injury markers in the cells;
	Sample (U/L)		LDH	AST	CK-MB
	H/R + oe-KDM1A	Replicate 1	34.23	45.79	10.44
		Replicate 2	27.26	37.19	9.08
		Replicate 3	30.07	40.65	8.71
		AVERAGE	30.52	41.21	9.41
		STDEV	3.50672	4.32726	0.910988
	H/R + oe-KDM1A + DMSO	Replicate 1	25.65	48.54	9.96
		Replicate 2	28.74	42.81	8.57
		Replicate 3	30.69	39.27	10.81
		AVERAGE	28.36	43.54	9.78
		STDEV	2.5414	4.67792	1.1308
	H/R + oe-KDM1A + CPI	Replicate 1	62.27	65.42	16.35
		Replicate 2	51.1	74.69	14.49
		Replicate 3	61.44	80.51	13.34
		AVERAGE	58.27	73.54	14.7267
		STDEV	6.22325	7.61045	1.51889
E: qRT-PCR was conducted to examine the mRNA level of apoptotic proteins in the cells;
	qRT-PCR data of Bax and Bcl-2 (GAPDH as internal reference)
	Sample		Ct values			△Ct		△△Ct		relative expression
			GAPDH	Bax	Bcl-2	Bax	Bcl-2	Bax	Bcl-2	Bax	Bcl-2
	Blank	Replicate 1	17.48	21.88	22.38	4.4	4.9	-0.136667	-0.106667	1.09936	1.07674
		Replicate 2	17.12	21.73	22.31	4.61	5.19	0.0733333	0.183333	0.950439	0.880666
		Replicate 3	17.55	22.15	22.48	4.6	4.93	0.0633333	-0.0766667	0.95705	1.05458
		AVERAGE	17.3833	21.92	22.39	4.53667	5.00667	0	2.96059e-16	1.00228	1.00399
		STDEV	0.230723	0.212838	0.08544	0.118462	0.159478	0.118462	0.159478	0.0841371	0.107378
	H/R + oe-KDM1A	Replicate 1	17.58	21.63	22.67	4.05	5.09	-0.35	0.19	1.27456	0.876606
		Replicate 2	17.67	22.14	23.26	4.47	5.59	-0.14	0.4	1.10191	0.757858
		Replicate 3	17.56	21.8	22.67	4.24	5.11	-0.36	0.18	1.28343	0.882703
		AVERAGE	17.6033	21.8567	22.8667	4.25333	5.26333	-0.283333	0.256667	1.21996	0.839056
		STDEV	0.0585947	0.259679	0.340637	0.210317	0.283078	0.124231	0.124231	0.102338	0.0703851
	H/R + oe-KDM1A + DMSO	Replicate 1	17.72	21.77	22.78	4.05	5.06	-0.35	0.16	1.27456	0.895025
		Replicate 2	17.46	21.98	23.1	4.52	5.64	-0.09	0.45	1.06437	0.732043
		Replicate 3	17.02	21.29	22.26	4.27	5.24	-0.33	0.31	1.25701	0.806642
		AVERAGE	17.4	21.68	22.7133	4.28	5.31333	-0.256667	0.306667	1.19865	0.811237
		STDEV	0.353836	0.353695	0.42395	0.23516	0.296873	0.144684	0.145029	0.116619	0.0815882
	H/R + oe-KDM1A + CPI	Replicate 1	17.4	20.73	23.13	3.33	5.73	-1.07	0.83	2.09943	0.562529
		Replicate 2	17.44	21.25	23.71	3.81	6.27	-0.8	1.08	1.7411	0.473029
		Replicate 3	17.54	21.22	23.32	3.68	5.78	-0.92	0.85	1.89212	0.554785
		AVERAGE	17.46	21.0667	23.3867	3.60667	5.92667	-0.93	0.92	1.91088	0.530114
		STDEV	0.072111	0.291947	0.295691	0.248261	0.298385	0.135277	0.138924	0.179902	0.0495889
F: Flow cytometry was used to detect the apoptotic rate;
	Sample (%)	H/R + oe-KDM1A	H/R + oe-KDM1A + DMSO	H/R + oe-KDM1A + CPI
	Replicate 1	12.3	8.61	20.45
	Replicate 2	13.93	12.93	24.31
	Replicate 3	7.09	11.07	17.73
	AVERAGE	11.1067	10.87	20.83
	STDEV	3.57273	2.16693	3.30642
G: Colorimetric method was to conducted to test the activities of Caspase-3 and Caspase-9 in the cells.
	Sample (405nm)		caspase-3	caspase-9
	H/R + oe-KDM1A	Replicate 1	0.297	0.425
		Replicate 2	0.309	0.508
		Replicate 3	0.354	0.417
		AVERAGE	0.32	0.45
		STDEV	0.03005	0.0503885
	H/R + oe-KDM1A + DMSO	Replicate 1	0.315	0.397
		Replicate 2	0.386	0.378
		Replicate 3	0.319	0.455
		AVERAGE	0.34	0.41
		STDEV	0.0398873	0.0401123
	H/R + oe-KDM1A + CPI	Replicate 1	0.474	0.569
		Replicate 2	0.45	0.686
		Replicate 3	0.546	0.694
		AVERAGE	0.49	0.649667
		STDEV	0.04996	0.0699738
