# Supplementary material for: Epigenetic modification mechanism of histone demethylase KDM1A in regulating cardiomyocyte apoptosis after myocardial ischemia-reperfusion injury
Source: PeerJ. 2022 Aug 5;10:e13823. doi: 10.7717/peerj.13823 (PMC9359132; doi:10.7717/peerj.13823)
Supplement: Supplemental Information 1 [file peerj-10-13823-s001.zip › Supplemental File/Figure 5/raw data of figure 5.xlsx]

## Sheet: Sheet1
Figure 5 Overexpressing SOX9 reversed the alleviating effect of overexpressing KDM1A on cardiomyocyte apoptosis in myocardial I-R injury.
pcDNA3.1-SOX9 (oe-SOX9) was transfected into HL-1 cells using oe-NC as the blank.
A: qRT-PCR was adopted to detect transfection efficiency; then, the HL-1 cells were treated with hypoxia-reoxygenation in combination with oe-KDM1A;
	qRT-PCR data of SOX9 (GAPDH as internal reference)
	Sample		Ct values		△Ct	△△Ct	relative expression
			GAPDH	SOX9	SOX9	SOX9	SOX9
	Blank	Replicate 1	17.24	21.62	4.38	0.14	0.907519
		Replicate 2	17.42	21.69	4.27	0.03	0.97942
		Replicate 3	17.82	21.89	4.07	-0.17	1.12506
		AVERAGE	17.4933	21.7333	4.24	-2.96059e-16	1.004
		STDEV	0.296873	0.140119	0.157162	0.157162	0.110833
	oe-NC	Replicate 1	17.27	21.578	4.308	-0.072	1.05117
		Replicate 2	17.87	22.149	4.279	0.009	0.993781
		Replicate 3	17.82	21.598	3.778	-0.292	1.22434
		AVERAGE	17.6533	21.775	4.12167	-0.118333	1.08976
		STDEV	0.332916	0.324048	0.297977	0.155757	0.120024
	oe-SOX9	Replicate 1	17.29	20.598	3.308	-1.072	2.10235
		Replicate 2	17.28	20.266	2.986	-1.284	2.43513
		Replicate 3	17.63	20.479	2.849	-1.221	2.33108
		AVERAGE	17.4	20.4477	3.04767	-1.19233	2.28952
		STDEV	0.199249	0.168203	0.235632	0.108868	0.170242
B: CCK-8 was used to detect cell activity;
	Sample (450nm)		24h	48h	72h
	H/R + oe-KDM1A	Replicate 1	0.396	0.509	1.351
		Replicate 2	0.33	0.502	1.157
		Replicate 3	0.324	0.609	1.212
		AVERAGE	0.35	0.54	1.24
		STDEV	0.03995	0.0598582	0.099985
	H/R + oe-KDM1A + oe-NC	Replicate 1	0.296	0.657	1.379
		Replicate 2	0.374	0.672	1.276
		Replicate 3	0.35	0.561	1.515
		AVERAGE	0.34	0.63	1.39
		STDEV	0.03995	0.0602246	0.119879
	H/R + oe-KDM1A + oe-SOX9	Replicate 1	0.316	0.375	0.824
		Replicate 2	0.282	0.411	0.94
		Replicate 3	0.362	0.474	0.786
		AVERAGE	0.32	0.42	0.85
		STDEV	0.0401497	0.0501099	0.0802247
C: ELISA was used to detect the concentration of myocardial injury markers in the cells;
	Sample (U/L)		LDH	AST	CK-MB
	H/R + oe-KDM1A	Replicate 1	34.23	45.79	10.44
		Replicate 2	27.26	37.19	9.08
		Replicate 3	30.07	40.65	8.71
		AVERAGE	30.52	41.21	9.41
		STDEV	3.50672	4.32726	0.910988
	H/R + oe-KDM1A + oe-NC	Replicate 1	30.59	38.63	9.73
		Replicate 2	35.27	41.01	9.3
		Replicate 3	29.05	46.51	8.09
		AVERAGE	31.6367	42.05	9.04
		STDEV	3.2394	4.04163	0.850353
	H/R + oe-KDM1A + oe-SOX9	Replicate 1	70.59	94.55	15.63
		Replicate 2	67.41	81.35	17.74
		Replicate 3	58.55	80.02	18.65
		AVERAGE	65.5167	85.3067	17.34
		STDEV	6.23931	8.03254	1.54923
D: qRT-PCR was conducted to verify the mRNA level of apoptotic proteins in the cells;
	qRT-PCR data of Bax and Bcl-2 (GAPDH as internal reference)
	Sample		Ct values			△Ct		△△Ct		relative expression
			GAPDH	Bax	Bcl-2	Bax	Bcl-2	Bax	Bcl-2	Bax	Bcl-2
	Blank	Replicate 1	17.48	21.88	22.38	4.4	4.9	-0.136667	-0.106667	1.09936	1.07674
		Replicate 2	17.12	21.73	22.31	4.61	5.19	0.0733333	0.183333	0.950439	0.880666
		Replicate 3	17.55	22.15	22.48	4.6	4.93	0.0633333	-0.0766667	0.95705	1.05458
		AVERAGE	17.3833	21.92	22.39	4.53667	5.00667	0	2.96059e-16	1.00228	1.00399
		STDEV	0.230723	0.212838	0.08544	0.118462	0.159478	0.118462	0.159478	0.0841371	0.107378
	H/R + oe-KDM1A	Replicate 1	17.58	21.63	22.67	4.05	5.09	-0.35	0.19	1.27456	0.876606
		Replicate 2	17.67	22.14	23.26	4.47	5.59	-0.14	0.4	1.10191	0.757858
		Replicate 3	17.56	21.8	22.67	4.24	5.11	-0.36	0.18	1.28343	0.882703
		AVERAGE	17.6033	21.8567	22.8667	4.25333	5.26333	-0.283333	0.256667	1.21996	0.839056
		STDEV	0.0585947	0.259679	0.340637	0.210317	0.283078	0.124231	0.124231	0.102338	0.0703851
	H/R + oe-KDM1A + oe-NC	Replicate 1	17.28	21.63	22.51	4.35	5.23	-0.05	0.33	1.03526	0.795536
		Replicate 2	17.36	21.71	22.69	4.35	5.33	-0.26	0.14	1.19748	0.907519
		Replicate 3	17.06	21.31	22.4	4.25	5.34	-0.35	0.41	1.27456	0.752623
		AVERAGE	17.2333	21.55	22.5333	4.31667	5.3	-0.22	0.293333	1.1691	0.81856
		STDEV	0.155349	0.21166	0.146401	0.057735	0.0608276	0.153948	0.138684	0.122146	0.0799733
	H/R + oe-KDM1A + oe-SOX9	Replicate 1	17.15	20.66	23.27	3.51	6.12	-0.89	1.22	1.85318	0.429283
		Replicate 2	16.84	20.47	23.33	3.63	6.49	-0.98	1.3	1.97247	0.406126
		Replicate 3	17.27	20.69	23.25	3.42	5.98	-1.18	1.05	2.26577	0.482968
		AVERAGE	17.0867	20.6067	23.2833	3.52	6.19667	-1.01667	1.19	2.03047	0.439459
		STDEV	0.221886	0.119304	0.0416333	0.105357	0.263502	0.148436	0.127671	0.212324	0.0394188
E: Flow cytometry was used to examine the apoptotic rate;
	Sample (%)	H/R + oe-KDM1A	H/R + oe-KDM1A + oe-NC	H/R + oe-KDM1A + oe-SOX9
	Replicate 1	10.9	10.02	24.96
	Replicate 2	13.93	15.04	26.41
	Replicate 3	7.09	8.29	22.49
	AVERAGE	10.64	11.1167	24.62
	STDEV	3.4274	3.50609	1.98199
F: Colorimetric method was adopted to test that activity of Caspase-3 and Caspase-9 proteins in the cell.
	Sample (405nm)		caspase-3	caspase-9
	H/R + oe-KDM1A	Replicate 1	0.297	0.425
		Replicate 2	0.309	0.508
		Replicate 3	0.354	0.417
		AVERAGE	0.32	0.45
		STDEV	0.03005	0.0503885
	H/R + oe-KDM1A + oe-NC	Replicate 1	0.296	0.374
		Replicate 2	0.262	0.44
		Replicate 3	0.342	0.446
		AVERAGE	0.3	0.42
		STDEV	0.0401497	0.03995
	H/R + oe-KDM1A + oe-SOX9	Replicate 1	0.503	0.777
		Replicate 2	0.588	0.784
		Replicate 3	0.619	0.659
		AVERAGE	0.57	0.74
		STDEV	0.0600583	0.0702353
