# Supplementary material for: Epigenetic modification mechanism of histone demethylase KDM1A in regulating cardiomyocyte apoptosis after myocardial ischemia-reperfusion injury
Source: PeerJ. 2022 Aug 5;10:e13823. doi: 10.7717/peerj.13823 (PMC9359132; doi:10.7717/peerj.13823)
Supplement: Supplemental Information 2 [file peerj-10-13823-s002.zip]

Archive with 12 entries (10 files):
- Western blot/
- Western blot/raw data of western blot.xlsx
- Western blot/statistic analysis of western blot.pzfx
- Western blot/Western blot gels/
- Western blot/Western blot gels/Figure 1B.jpg
- Western blot/Western blot gels/Figure 1B.zip
- Western blot/Western blot gels/Figure 2B.jpg
- Western blot/Western blot gels/Figure 2B.zip
- Western blot/Western blot gels/Figure 3A.jpg
- Western blot/Western blot gels/Figure 3A.zip
- Western blot/Western blot gels/Figure 4A.jpg
- Western blot/Western blot gels/Figure 4A.zip
