# Supplementary material for: Epigenetic modification mechanism of histone demethylase KDM1A in regulating cardiomyocyte apoptosis after myocardial ischemia-reperfusion injury
Source: PeerJ. 2022 Aug 5;10:e13823. doi: 10.7717/peerj.13823 (PMC9359132; doi:10.7717/peerj.13823)
Supplement: Supplemental Information 2 [file peerj-10-13823-s002.zip › Western blot/raw data of western blot.xlsx]

## Sheet: Western blot
Figure 1B
HL-1 cells were subjected to hypoxia-reoxygenation treatment (the H/R group), with HL-1 cells untreated as the control (the Blank group). B: Western blot were adopted to detect the levels of KDM1A in HL-1 cells.
	Sample		Grey level		Relative expression
			GAPDH	KDM1A	KDM1A/GAPDH
	Blank	Replicate 1	239608	136577	0.570002
		Replicate 2	235129	162239	0.69
		Replicate 3	245306	159449	0.65
		AVERAGE	240014	152755	0.636667
		STDEV	5100.65	14079.8	0.0611
	H/R	Replicate 1	244554	73366	0.299999
		Replicate 2	238284	66720	0.280002
		Replicate 3	241720	82185	0.340001
		AVERAGE	241519	74090.3	0.306667
		STDEV	3139.81	7757.9	0.0305502
Figure 2B
Plasmid pcDNA3.1-KDM1A (oe-KDM1A) was transfected into HL-1 cells, with pcDNA3.1-NC (oe-NC) as the control. B: Western blot was performed to examine the protein level of KDM1A in HL-1 cells.
	Sample		Grey level		Relative expression
			GAPDH	KDM1A	KDM1A/GAPDH
	H/R	Replicate 1	241454	79680	0.330001
		Replicate 2	248502	94431	0.380001
		Replicate 3	255091	76527	0.299999
		AVERAGE	248349	83546	0.336667
		STDEV	6819.79	9557.6	0.0404155
	H/R + oe-NC	Replicate 1	240519	72156	0.300001
		Replicate 2	249390	79805	0.320001
		Replicate 3	255950	63988	0.250002
		AVERAGE	248620	71983	0.290001
		STDEV	7744.29	7909.92	0.0360549
	H/R + oe-KDM1A	Replicate 1	245792	145017	0.589999
		Replicate 2	244864	154264	0.629999
		Replicate 3	248958	124479	0.5
		AVERAGE	246538	141253	0.573333
		STDEV	2146.53	15245	0.0665826
Figure 3A
A: Western blot was used to detect the level of H3K4me3 in cells.
	Sample		Grey level		Relative expression
			H3	H3K4me3	H3K4me3/H3
	Blank	Replicate 1	242994	65608	0.269998
		Replicate 2	249313	79780	0.319999
		Replicate 3	239380	43088	0.179998
		AVERAGE	243896	62825.3	0.256665
		STDEV	5027.51	18503.6	0.0709465
	H/R	Replicate 1	227421	150098	0.660001
		Replicate 2	253862	177703	0.699998
		Replicate 3	232835	121074	0.519999
		AVERAGE	238039	149625	0.626666
		STDEV	13967.7	28317.5	0.0945163
	H/R + oe-NC	Replicate 1	253133	172130	0.679998
		Replicate 2	241127	180845	0.749999
		Replicate 3	250729	127872	0.510001
		AVERAGE	248330	160282	0.646666
		STDEV	6352.45	28404.4	0.123422
	H/R + oe-KDM1A	Replicate 1	237999	90440	0.380002
		Replicate 2	248999	102090	0.410002
		Replicate 3	248343	72019	0.289998
		AVERAGE	245114	88183	0.36
		STDEV	6170.21	15162	0.062452
Figure 4A
A: H3K4me3 in H/R cells was promoted using CPI-455 (solvent control: DMSO) and then the cells were combined with oe-KDM1A. Western blot was used to detect the levels of H3K4me3 in HL-1 cells
	Sample		Grey level		Relative expression
			H3	H3K4me3	H3K4me3/H3
	H/R + oe-KDM1A	Replicate 1	250164	95062	0.379999
		Replicate 2	252483	103518	0.41
		Replicate 3	242584	70349	0.289999
		AVERAGE	248410	89643	0.359999
		STDEV	5177.26	17235.7	0.0624506
	H/R + oe-KDM1A + DMSO	Replicate 1	250945	97869	0.390002
		Replicate 2	251090	112991	0.450002
		Replicate 3	245392	71164	0.290001
		AVERAGE	249142	94008	0.376668
		STDEV	3248.69	21179.1	0.0808294
	H/R + oe-KDM1A + CPI	Replicate 1	236368	186731	0.790001
		Replicate 2	244224	161188	0.660001
		Replicate 3	250557	175390	0.7
		AVERAGE	243716	174436	0.716667
		STDEV	7108.11	12798.2	0.0665836
